# Supplementary material for: The evolutionary diversification of the Salmonella artAB toxin locus
Source: Front Microbiol. 2022 Nov 25;13:1016438. doi: 10.3389/fmicb.2022.1016438 (PMC9732031; doi:10.3389/fmicb.2022.1016438)
Supplement: Supplementary file 2 [file Table_1.XLSX]

## Sheet: Sheet1
Description- Description of each Salmonella strain that encodes an artAB toxin locus
Accession number: NCBI accession number for the strain
ArtA start- The position in the genome sequence where artA begins
ArtA end - The position in the genome sequence where artA ends
ArtB start - The position in the genome sequence where artB begins
ArtB end- The position in the genome sequence where artB ends
Query cover (ArtA) - The % query coverage of this ArtA compared to the representative ArtA for this group (first one listed)
Percent identity (ArtA) - The % sequence identity of this ArtA compared to the representative phage for this group
Query cover (ArtB) - The % query coverage of this ArtB compared to the representative ArtB for this group (first one listed)
Percent identity (ArtB) - The % sequence identity of this ArtB compared to the representative phage for this group
Typhoid toxin - Whether the genome contains a typhoid toxin locus
Description	Accession number	ArtA Start	ArtA End	ArtB Start	ArtB End	Query cover (ArtA)	Percent Identity (ArtA)	Query cover (ArtB)	Percent Identity (ArtB)	Typhoid toxin
				Type 1a
Salmonella enterica subsp. enterica serovar Typhimurium DT104 main chromosome, complete genome	HF937208.1	2830532	2829810	2829674	2829252	1	1	1	1	NO
Salmonella enterica subsp. enterica strain SA972816 chromosome, complete genome	CP007484.1	2830743	2830021	2829885	2829463	1	1	1	1	NO
Salmonella enterica subsp. enterica serovar Typhimurium strain 138736, complete genome	CP007581.1	2830555	2829833	2829697	2829275	1	1	1	1	NO
Salmonella enterica subsp. enterica serovar Typhimurium strain ATCC 13311, complete genome	CP009102.1	2731897	2731175	2731039	2730617	1	1	1	1	NO
Salmonella enterica subsp. enterica serovar Typhimurium strain RM9437, complete genome	CP012985.1	2830419	2829697	2829561	2829139	1	1	1	1	NO
Salmonella enterica subsp. enterica serovar Typhimurium strain YU15, complete genome	CP014358.1	2830478	2829756	2829620	2829198	1	1	1	1	NO
Salmonella enterica subsp. enterica serovar Typhimurium str. CDC 2011K-1702 chromosome, complete genome	CP014967.1	1332214	1332936	1333072	1333494	1	1	1	1	NO
Salmonella enterica subsp. enterica serovar Typhimurium str. USDA-ARS-USMARC-1808 chromosome, complete genome	CP014969.1	1333305	1334027	1334163	1334585	1	1	1	1	NO
Salmonella enterica subsp. enterica serovar Typhimurium str. CDC 2009K-1640 chromosome, complete genome	CP014975.1	1329968	1330690	1330826	1331248	1	1	1	1	NO
Salmonella enterica strain FORC_030, complete genome	CP015598.1	1248399	1249121	1249257	1249679	1	1	1	1	NO
Salmonella enterica subsp. enterica strain LSP 389/97, complete genome	CP018219.1	416360	415638	415502	415080	1	1	1	1	NO
Salmonella enterica subsp. enterica serovar Enteritidis strain 92-0392 chromosome, complete genome	CP018657.1	1075123	1074401	1074265	1073843	1	1	1	1	NO
Salmonella enterica subsp. enterica serovar Typhimurium strain FDAARGOS_317 chromosome, complete genome	CP027410.1	3246810	3246088	3245952	3245530	1	1	1	1	NO
Salmonella enterica subsp. enterica serovar Typhimurium strain DA34827 chromosome, complete genome	CP029593.1	356975	356253	356117	355695	1	1	1	1	NO
Salmonella enterica subsp. enterica serovar Typhimurium strain DA34833 chromosome, complete genome	CP029595.1	3592494	3591772	3591636	3591214	1	1	1	1	NO
Salmonella enterica subsp. enterica serovar Typhimurium strain RSE04 chromosome, complete genome	CP034719.1	1251097	1251819	1251955	1252377	1	1	1	1	NO
Salmonella enterica subsp. enterica serovar Typhimurium strain PNCS014856 chromosome, complete genome	CP039576.1	2829495	2828773	2828637	2828215	1	1	1	1	NO
Salmonella enterica subsp. enterica serovar 1,4,[5],12:i:- strain PNCS014857 chromosome, complete genome	CP039579.1	2828708	2827986	2827850	2827428	1	1	1	1	NO
Salmonella enterica subsp. enterica serovar 1,4,[5],12:i:- strain PNCS014858 chromosome, complete genome	CP039582.1	2829080	2828358	2828222	2827800	1	1	1	1	NO
Salmonella enterica subsp. enterica serovar Typhimurium strain PNCS014862 chromosome, complete genome	CP039591.1	2829104	2828382	2828246	2827824	1	1	1	1	NO
Salmonella enterica subsp. enterica serovar Typhimurium strain PNCS014879 chromosome, complete genome	CP040321.1	2829958	2829236	2829100	2828678	1	1	1	1	NO
Salmonella enterica subsp. enterica serovar Typhimurium strain SAP17-8290 chromosome, complete genome	CP040568.1	1280007	1280729	1280865	1281287	1	1	1	1	NO
Salmonella enterica subsp. enterica serovar 1,4,[5],12:i:- strain SA20082869 chromosome, complete genome	CP040668.1	2828759	2828037	2827901	2827479	1	1	1	1	NO
Salmonella enterica subsp. enterica serovar Typhimurium strain FSIS1609224 chromosome, complete genome	CP082429.1	4483811	4484533	1249080	1249502	1	>99%	1	>99%	YES (98.606% identical to S. Typhi typhoid toxin)
Salmonella enterica subsp. enterica serovar Typhimurium str. CFSAN000648 strain SGSC 2189 isolate SARA9 chromosome, complete genome	CP074607.1	1249406	1250128	1250264	1250686	1	1	1	1	NO
Salmonella enterica subsp. enterica serovar Typhimurium strain CFSAN008081 chromosome, complete genome	CP074663.1	1282666	1283388	1283524	1283946	1	1	1	1	NO
Salmonella enterica subsp. enterica serovar Typhimurium strain FSIS1609224 chromosome, complete genome	CP082429.1	1248222	1248944	1249080	1249502	1	1	1	1	NO
Salmonella enterica subsp. enterica serovar Typhimurium strain FSIS1607447 chromosome, complete genome	CP082473.1	1276780	1277502	1277638	1278060	1	1	1	1	NO
Salmonella enterica subsp. enterica serovar Typhimurium var. 5- strain CVM N16S132 chromosome, complete genome	CP082652.1	1277698	1278420	1278556	1278978	1	1	1	1	NO
Salmonella enterica subsp. enterica serovar Typhimurium var. 5- strain CVM N17S016 chromosome, complete genome	CP082670.1	1259853	1260575	1260711	1261133	1	1	1	1	NO
Salmonella enterica subsp. enterica serovar Typhimurium str. USDA-ARS-USMARC-1899, complete genome	CP007235.2	3535333	3534611	3534475	3534053	1	1	1	1	NO
Salmonella enterica subsp. enterica serovar Typhimurium isolate SV68791 genome assembly, chromosome: 36	LR792472.1	897	1619	1755	2177	1	1	1	1	NO
				Type 1b
Salmonella enterica subsp. enterica serovar Worthington strain CFSAN051295 chromosome, complete genome	CP029041.1	2775891	2775169	2775033	2774611	1	1	1	1	NO
Salmonella enterica subsp. enterica serovar Cubana strain AR-0402 chromosome, complete genome	CP044186.1	4328312	4327590	4327454	4327032	1	1	1	1	NO
Salmonella enterica subsp. enterica serovar Worthington strain OLF-FSR1_WB_Quail_SW-70 chromosome, complete genome	CP051270.1	2710616	2709894	2709758	2709336	1	1	1	1	NO
Salmonella enterica subsp. enterica serovar Worthington strain CVM 33836 chromosome, complete genome	CP051338.1	2067439	2068161	2068297	2068719	1	1	1	1	NO
Salmonella enterica subsp. enterica serovar Worthington strain CVM 30148 chromosome, complete genome	CP051353.1	2884815	2884093	2883957	2883535	1	1	1	1	NO
Salmonella enterica subsp. enterica serovar Kedougou strain Sal162 chromosome	CP053214.1	3706971	3707693	3707829	3708251	1	1	1	1	NO
Salmonella enterica subsp. enterica serovar Cubana str. CFSAN001083 chromosome, complete genome	CP074202.1	2105029	2105751	2105887	2106309	1	1	1	1	NO
Salmonella enterica subsp. enterica strain CFSAN029662 chromosome, complete genome	CP074647.1	2744183	2743461	2743325	2742903	1	1	1	1	NO
				Type 1c
Salmonella enterica subsp. enterica serovar Waycross strain SA20041608, complete genome	CP022138.1	2697824	2697102	2696973	2696560	1	1	1	1	YES (98.909% identical to S. Typhi typhoid toixin)
Salmonella enterica subsp. enterica serovar Mikawasima strain RSE15 chromosome, complete genome	CP034713.1	2672211	2671489	2671360	2670947	1	1	1	1	YES (98.91% identical to S. Typhi typhoid toxin)
Salmonella enterica subsp. enterica serovar Mikawasima strain RSE13 chromosome, complete genome	CP034715.1	2672763	2672041	2671912	2671499	1	1	1	1	YES (98.91% identical to S. Typhi typhoid toxin)
Salmonella enterica subsp. enterica serovar Bareilly strain RSE03 chromosome, complete genome	CP034721.1	1930657	1931379	1931508	1931921	1	1	1	1	YES (98.909% identical to S. Typhi typhoid toxin)
				Type 1d
Salmonella enterica subsp. enterica serovar Paratyphi B str. CFSAN000542 strain SGSC 2240 isolate SARA60 chromosome, complete genome	CP074619.1	1870089	1870811	1870939	1871361	1	1	1	1
				Type 2a
Salmonella bongori strain 04-0440 chromosome, complete genome	CP035676.1	3798694	3797987	3799172	3798750	1	1	1	1	YES (82.013% identical to S. Typhi typhoid toxin)
Salmonella bongori serovar 66:z41:- str. SA19983605, complete genome	CP022120.1	2708747	2708040	2709225	2708803	1	>98%	1	0.97	YES (82.101% identical to S. Typhi typhoid toxin)
Salmonella bongori CFSAN000510 chromosome, complete genome	CP045766.1	3710327	3709620	3710805	3710383	1	>98%	1	0.97	YES (82.101% identical to S. Typhi typhoid toxin)
Salmonella enterica subsp. houtenae strain 04-0440 chromosome, complete genome	CP045914.1	3798576	3797869	3799054	3798632	1	1	1	1	YES (82.013% identical to S. Typhi typhoid toxin)
Salmonella enterica strain FDAARGOS_709 chromosome	CP050990.1	4068463	4067756	4068941	4068519	1	1	1	1	YES (98.697% identical to S. Typhi typhoid toxin)
Salmonella bongori serovar 48:z81:- strain 08-0158 chromosome, complete genome	CP053336.1	925346	924639	925824	925402	1	1	1	0.97	YES (82.013% identical to S. Typhi typhoid toxin)
Salmonella bongori strain 85-0051 chromosome, complete genome	CP053416.1	4273679	4272972	4274157	4273735	1	1	1	1	YES (81.932% identical to S. Typhi typhoid toxin)
Salmonella bongori strain Se40 chromosome, complete genome	CP067369.1	2708754	2708047	2709232	2708810	1	>98%	1	0.97	YES (82.101% identical to S. Typhi typhoid toxin)
Salmonella bongori CFSAN000510 strain SGSC 3100 chromosome, complete genome	CP074233.1	2708746	2708039	2709224	2708802	1	>98%	1	0.97	YES (82.101% identical to S. Typhi typhoid toxin)
Salmonella bongori serovar 40:z35:- strain CFSAN001045 chromosome, complete genome	CP074592.1	2062037	2062744	2061559	2061981	1	1	1	1	YES (81.932% identical to S. Typhi typhoid toxin)
Salmonella bongori NCTC 12419, culture collection SGSC SARC11, complete genome	FR877557.1	1023612	1024319	1023134	1023556	1	>98%	1	0.97	YES (82.101% identical to S. Typhi typhoid toxin)
Salmonella bongori N268-08, complete genome	CP006608.1	1017196	1017903	1016718	1017140	1	1	1	0.95	YES (82.147% identical to S. Typhi typhoid toxin)
				Type 2b
Salmonella enterica subsp. diarizonae strain LHICA_D1 chromosome, complete genome	CP078142.1	3742901	3742185	3743379	3742957	1	1	1	1	YES (77.161% identical to S. Typhi typhoid toxin)
				Type 2c
Salmonella enterica subsp. enterica serovar Onderstepoort str. SA20060086, complete genome	CP022034.1	3185559	3184834	3186028	3185606	1	1	1	1	YES (98.455% identical to S Typhi typhoid toxin)
