# Supplementary material for: The evolutionary diversification of the Salmonella artAB toxin locus
Source: Front Microbiol. 2022 Nov 25;13:1016438. doi: 10.3389/fmicb.2022.1016438 (PMC9732031; doi:10.3389/fmicb.2022.1016438)
Supplement: Supplementary file 3 [file Table_2.XLSX]

## Sheet: PHAGE GROUPINGS 
Description- NCBI description of the strain carrying the identified artAB-carrying prophage.
Accession number- NCBI accession number
Genome start position- The location in the genome sequence file where the phage starts, as predicted by PHASTER.
Genome end position- The location in the genome sequence file where the phage ends, as predicted by PHASTER.
Phage complete/intact- PHASTER prediction as to whether the prophage is intact and complete
Query cover- The % query coverage of this phage compared to the representative phage for this group, which is the first phage listed in each group.
Percent identity - The % identity of this phage compared to the representative phage for this group
ArtAB toxin type- Subtype of the ArtAB toxin encoded by this prophage
Description	Accession number	Genome start position	Genome end position	Phage complete/intact	Query cover	Percent Identity	ArtAB subtype
		GROUP 1
Salmonella enterica subsp. enterica serovar Typhimurium strain 138736, complete genome	CP007581.1	2800325	2845847	YES	1	1	1A
Salmonella enterica subsp. enterica serovar Typhimurium str. USDA-ARS-USMARC-1899, complete genome	CP007235.2	3533235	3550625	YES	>95%	>99%	1A
Salmonella enterica subsp. enterica strain SA972816 chromosome, complete genome	CP007484.1	2800513	2846035	YES	>99%	>99%	1A
Salmonella enterica subsp. enterica serovar Typhimurium strain ATCC 13311, complete genome	CP009102.1	2701667	2747189	YES	>99%	>99%	1A
Salmonella enterica subsp. enterica serovar Typhimurium strain RM9437, complete genome	CP012985.1	2800189	2845712	YES	>99%	>99%	1A
Salmonella enterica subsp. enterica serovar Typhimurium strain YU15, complete genome	CP014358.1	2800248	2845770	YES	>99%	>99%	1A
Salmonella enterica subsp. enterica serovar Typhimurium str. CDC 2011K-1702 chromosome, complete genome	CP014967.1	1362444	1323201	YES	>99%	>99%	1A
Salmonella enterica subsp. enterica serovar Typhimurium str. USDA-ARS-USMARC-1808 chromosome, complete genome	CP014969.1	1363535	1318013	YES	>99%	>99%	1A
Salmonella enterica subsp. enterica serovar Typhimurium str. CDC 2009K-1640 chromosome, complete genome	CP014975.1	1360198	1314676	YES	>99%	>99%	1A
Salmonella enterica strain FORC_030, complete genome	CP015598.1	1278630	1233106	YES	>99%	>99%	1A
Salmonella enterica subsp. enterica strain LSP 389/97, complete genome	CP018219.1	386130	431652	YES	>99%	>99%	1A
Salmonella enterica subsp. enterica serovar Enteritidis strain 92-0392 chromosome, complete genome	CP018657.1	1044893	1090415	YES	1	1	1A
Salmonella enterica subsp. enterica serovar Typhimurium strain FDAARGOS_317 chromosome, complete genome	CP027410.1	3216580	3262101	YES	>99%	>99%	1A
Salmonella enterica subsp. enterica serovar Typhimurium strain DA34827 chromosome, complete genome	CP029593.1	326745	372267	YES	>99%	>99%	1A
Salmonella enterica subsp. enterica serovar Typhimurium strain DA34833 chromosome, complete genome	CP029595.1	3562264	3607786	YES	>99%	>99%	1A
Salmonella enterica subsp. enterica serovar Typhimurium strain RSE04 chromosome, complete genome	CP034719.1	1281327	1235805	YES	>99%	>99%	1A
Salmonella enterica subsp. enterica serovar Typhimurium strain PNCS014856 chromosome, complete genome	CP039576.1	2799265	2844787	YES	>99%	>99%	1A
Salmonella enterica subsp. enterica serovar 1,4,[5],12:i:- strain PNCS014857 chromosome, complete genome	CP039579.1	2798478	2844000	YES	>99%	>99%	1A
Salmonella enterica subsp. enterica serovar 1,4,[5],12:i:- strain PNCS014858 chromosome, complete genome	CP039582.1	2798850	2844372	YES	>99%	>99%	1A
Salmonella enterica subsp. enterica serovar Typhimurium strain PNCS014862 chromosome, complete genome	CP039591.1	2798898	2844396	YES	>99%	>99%	1A
Salmonella enterica subsp. enterica serovar Typhimurium strain PNCS014879 chromosome, complete genome	CP040321.1	2799728	2845251	YES	>99%	>99%	1A
Salmonella enterica subsp. enterica serovar Typhimurium strain SAP17-8290 chromosome, complete genome	CP040568.1	1310237	1270994	YES	>99%	>99%	1A
Salmonella enterica subsp. enterica serovar 1,4,[5],12:i:- strain SA20082869 chromosome, complete genome	CP040668.1	2798529	2844051	YES	>99%	>99%	1A
Salmonella enterica subsp. enterica serovar Typhimurium str. CFSAN000648 strain SGSC 2189 isolate SARA9 chromosome,	CP074607.1	1279636	1234114	YES	>99%	>99%	1A
Salmonella enterica subsp. enterica serovar Typhimurium strain CFSAN008081 chromosome, complete genome	CP074663.1	1284761	1267374	YES	>95%	>99%	1A
Salmonella enterica subsp. enterica serovar Typhimurium strain FSIS1609224 chromosome, complete genome	CP082429.1	1278452	1237309	YES	>99%	>99%	1A
Salmonella enterica subsp. enterica serovar Typhimurium strain FSIS1607447 chromosome, complete genome	CP082473.1	1307010	1267767	YES	>99%	>99%	1A
Salmonella enterica subsp. enterica serovar Typhimurium var. 5- strain CVM N16S132 chromosome, complete genome	CP082652.1	1307928	1268685	YES	>99%	>99%	1A
Salmonella enterica subsp. enterica serovar Typhimurium var. 5- strain CVM N17S016 chromosome, complete genome	CP082670.1	1290083	1250840	YES	>99%	>99%	1A
Salmonella enterica subsp. enterica serovar Typhimurium DT104 main chromosome, complete genome	HF937208.1	2800302	2845824	YES	>99%	>99%	1A
		GROUP 2
Salmonella enterica subsp. enterica serovar Worthington strain CVM 30148 chromosome, complete genome	CP051353.1	2851001	2902458	YES	1	1	1B
Salmonella enterica subsp. enterica serovar Worthington strain CVM 33836 chromosome, complete genome	CP051338.1	2101253	2049796	YES	1	>99%	1B
Salmonella enterica subsp. enterica serovar Worthington strain OLF-FSR1_WB_Quail_SW-70 chromosome, complete genome	CP051270.1	2676802	2728259	YES	1	>99%	1B
Salmonella enterica subsp. enterica serovar Worthington strain CFSAN051295 chromosome, complete genome	CP029041.1	2742076	2793534	YES	1	>99%	1B
Salmonella enterica subsp. enterica strain CFSAN029662 chromosome, complete genome	CP074647.1	2710370	2761826	YES	1	>99%	1B
Salmonella enterica subsp. enterica serovar Bareilly strain RSE03 chromosome, complete genome	CP034721.1	1955626	1935245	YES	>80%	>98%	1C
		GROUP 3
Salmonella enterica subsp. enterica serovar Kedougou strain Sal162 chromosome	CP053214.1	3689343	3736734	YES	1	1	1B
Salmonella enterica subsp. enterica serovar Typhimurium strain FSIS1609224 chromosome, complete genome	CP046279.1	4485851	4513879	YES	>90%	>99%	1A
Salmonella enterica subsp. enterica serovar Cubana str. CFSAN001083 chromosome, complete genome	CP074202.1	2091849	2106691	YES	>85%	>99%	1B
Salmonella enterica subsp. enterica serovar Cubana strain AR-0402 chromosome, complete genome	CP044186.1	4341491	4326650	YES	>85%	>99%	1B
		GROUP 4
Salmonella enterica subsp. enterica serovar Mikawasima strain RSE15 chromosome, complete genome	CP034713.1	2640696	2690462	YES	1	1	1C
Salmonella enterica subsp. enterica serovar Mikawasima strain RSE13 chromosome, complete genome	CP034715.1	2641250	2691014	YES	>95%	>99%	1C
Salmonella enterica subsp. enterica serovar Waycross strain SA20041608, complete genome	CP022138.1	2667170	2707036	YES	>95%	>99%	1C
		GROUP 5
Salmonella enterica subsp. enterica serovar Paratyphi B str. CFSAN000542 strain SGSC 2240 isolate SARA60 chromosome, complete genome	CP074619.1	1855933	1897321	YES	1	1	1D
		GROUP 6
Salmonella bongori CFSAN000510 chromosome, complete genome	CP045766.1	3686602	3728386	YES	1	1	2A
Salmonella bongori serovar 66:z41:- str. SA19983605, complete genome	CP022120.1	2685022	2726806	NO	1	1	2A
Salmonella bongori strain Se40 chromosome, complete genome	CP067369.1	2685029	2726813	NO	1	1	2A
Salmonella bongori N268-08, complete genome	CP006608.1	1060902	1042494	YES	1	>95%	2A
Salmonella bongori CFSAN000510 strain SGSC 3100 chromosome, complete genome	CP074233.1	2685021	2726805	NO	1	1	2A
Salmonella bongori NCTC 12419, culture collection SGSC SARC11, complete genome	FR877557.1	1047337	1005553	NO	1	1	2A
		GROUP 7
Salmonella bongori strain 04-0440 chromosome, complete genome	CP035676.1	3769612	3820876	YES	1	1	2A
Salmonella enterica subsp. houtenae strain 04-0440 chromosome, complete genome	CP045914.1	3769499	3820758	YES	1	>99%	2A
Salmonella bongori strain 85-0051 chromosome, complete genome	CP053416.1	4244552	4270162	YES	>85%	>99%	2A
		GROUP 8
Salmonella bongori serovar 40:z35:- strain CFSAN001045 chromosome, complete genome	CP074592.1	2035136	2089044	YES	1	1	2A
		GROUP 9
Salmonella enterica strain FDAARGOS_709 chromosome	CP050990.1	4037115	4089611	YES	1	1	2A
		GROUP 10
Salmonella enterica subsp. diarizonae strain LHICA_D1 chromosome, complete genome	CP078142.1	3713906	3762163	YES	1	1	2B
		GROUP 11
Salmonella enterica subsp. enterica serovar Onderstepoort str. SA20060086, complete genome	CP022034.1	3148699	3207920	YES	1	1	2C
