# Supplementary material for: The evolutionary diversification of the Salmonella artAB toxin locus
Source: Front Microbiol. 2022 Nov 25;13:1016438. doi: 10.3389/fmicb.2022.1016438 (PMC9732031; doi:10.3389/fmicb.2022.1016438)
Supplement: Supplementary file 4 [file Table_3.XLSX]

## Sheet: Compiled pltC data
Description: Description of each Salmonella strain that contains a pltC locus
Accession number: NCBI accession number for the strain
Genome start position: Position in the genome where the pltC locus (start of sty1362 to the end of pltC) begins.
Genome end position: Position in the genome where the pltC locus ends.
PltC % query cover: % query cover of PltC when the sequence is aligned with the representative from its group, which is the first genome listed.
PltC % identity: PltC % identity when compared to the representative from its group
Typhoid toxin locus: Whether the genome contains a typhoid toxin locus
Typhoid toxin- Typhi homology: % sequence identity of the typhoid toxin locus compared to the S. Typhi TY2 typhoid toxin locus
pltC location: Where pltC is located in the genome (at the sap locus or within a prophage)
Indivicual genomes encoding two different pltC loci are highlighted in yellow
		pltCsap
Description	Accession number	Genome start position	Genome end position	PltC % query cover	PltC % Identity	Typhoid toxin locus	Typhoid toxin- Typhi homology	pltC location
Salmonella enterica subsp. enterica serovar Typhi Ty2, complete genome	AE014613.1	1659567	1658647	100	100	yes	100	sap locus
Salmonella enterica subsp. enterica serovar Typhi str. CT18, complete chromosome	AL513382.1	1321615	1322535	100	100	yes	99.97	sap locus
Salmonella enterica subsp. enterica serovar Paratyphi A str. ATCC 9150, complete genome	CP000026.1	1258599	1259519	100	99.291	yes	99.273	sap locus
Salmonella enterica subsp. enterica serovar Schwarzengrund str. CVM19633, complete genome	CP001127.1	1761305	1760385	100	92.908	yes	98.728	sap locus
Salmonella enterica subsp. enterica serovar Typhi str. Ty21a, complete genome	CP002099.1	1659567	1658647	100	100	yes	100	sap locus
Salmonella enterica subsp. enterica serovar Typhi str. P-stx-12, complete genome	CP003278.1	1656516	1655596	100	100	yes	100	sap locus
Salmonella enterica subsp. enterica serovar Javiana str. CFSAN001992, complete genome	CP004027.1	568949	569869	100	93.617	yes	98.515	sap locus
Salmonella enterica subsp. enterica serovar Montevideo str. USDA-ARS-USMARC-1903, complete genome	CP007222.1	2420236	2419316	100	92.908	yes	98.758	sap locus
Salmonella enterica subsp. enterica serovar Montevideo str. 507440-20, complete genome	CP007530.1	1407100	1406180	100	92.908	yes	98.758	sap locus
Salmonella enterica subsp. enterica serovar Abaetetuba str. ATCC 35640, complete genome	CP007532.1	3538702	3537782	100	93.617	yes	98.455	sap locus
Salmonella enterica subsp. enterica serovar Bredeney str. CFSAN001080, complete genome	CP007533.1	1299804	1298884	100	93.617	yes	98.728	sap locus
Salmonella enterica subsp. enterica serovar Montevideo str. USDA-ARS-USMARC-1921, complete genome	CP007540.2	2145643	2146563	100	92.908	yes	98.758	sap locus
Salmonella enterica subsp. enterica serovar Paratyphi A strain CMCC 50973, complete genome	CP009049.1	1866456	1867376	100	99.291	yes	99.273	sap locus
Salmonella enterica subsp. enterica serovar Paratyphi A strain CMCC 50503, complete genome	CP009559.1	4224193	4223273	100	99.291	yes	99.273	sap locus
Salmonella enterica subsp. enterica serovar Paratyphi A strain CMCC50093 genome	CP011967.1	1258599	1259519	100	99.291	yes	99.273	sap locus
Salmonella enterica subsp. enterica serovar Typhi strain PM016/13, complete genome	CP012091.1	667891	666971	100	100	yes	100	sap locus
Salmonella enterica subsp. enterica serovar Typhi strain B/SF/13/03/195, complete genome	CP012151.1	2460927	2461847	100	100	yes	100	sap locus
Salmonella enterica subsp. enterica serovar Panama str. ATCC 7378, complete genome	CP012346.1	2142479	2143399	100	93.617	yes	98.576	sap locus
Salmonella enterica strain C629, complete genome	CP015724.1	2252373	2253293	100	99.291	yes	99.03	sap locus
Salmonella enterica subsp. enterica serovar Minnesota strain CFSAN017963, complete genome	CP017720.1	2105856	2106776	100	93.617	yes	98.728	sap locus
Salmonella enterica subsp. enterica serovar Saintpaul str. SARA26, complete genome	CP017727.1	2451335	2450415	100	94.326	yes	98.909	sap locus
Salmonella enterica subsp. enterica serovar Montevideo str. USDA-ARS-USMARC-1900, complete genome	CP017970.1	2216960	2217880	100	92.908	yes	98.758	sap locus
Salmonella enterica subsp. enterica serovar Montevideo str. USDA-ARS-USMARC-1901, complete genome	CP017971.1	2177792	2178712	100	92.908	yes	98.728	sap locus
Salmonella enterica subsp. enterica serovar Montevideo str. USDA-ARS-USMARC-1904, complete genome	CP017972.1	2180823	2181743	100	92.908	yes	98.758	sap locus
Salmonella enterica subsp. enterica serovar Montevideo str. USDA-ARS-USMARC-1912, complete genome	CP017973.1	2131848	2132768	100	92.908	yes	98.728	sap locus
Salmonella enterica subsp. enterica serovar Montevideo str. CDC 07-0954 chromosome, complete genome	CP017974.1	2243332	2244252	100	92.908	yes	98.758	sap locus
Salmonella enterica subsp. enterica serovar Montevideo str. CDC 08-1942 chromosome, complete genome	CP017975.1	2210902	2211822	100	92.908	yes	98.758	sap locus
Salmonella enterica subsp. enterica serovar Montevideo str. CDC 2011K-1674 chromosome, complete genome	CP017976.1	2249805	2250725	100	92.908	yes	98.728	sap locus
Salmonella enterica subsp. enterica serovar Montevideo str. CDC 2012K-1544 chromosome, complete genome	CP017977.1	2251183	2252103	100	92.908	yes	98.758	sap locus
Salmonella enterica subsp. enterica serovar Montevideo str. CDC 2013K-0218 chromosome, complete genome	CP017978.1	2257843	2258763	100	92.908	yes	98.758	sap locus
Salmonella enterica subsp. enterica serovar Antsalova str. S01-0511, complete genome	CP019116.1	1700099	1699179	100	93.617	yes	98.697	sap locus
Salmonella enterica subsp. enterica serovar Give strain CFSAN024229 chromosome, complete genome	CP019174.1	2181017	2181936	100	93.617	yes	98.728	sap locus
Salmonella enterica subsp. enterica serovar Chester str. ATCC 11997, complete genome	CP019178.1	2147074	2147994	100	93.617	yes	98.819	sap locus
Salmonella enterica subsp. enterica serovar Minnesota str. ATCC 49284, complete genome	CP019184.1	2104493	2105413	100	93.617	yes	98.728	sap locus
Salmonella enterica subsp. enterica serovar Paratyphi A str. ATCC 11511, complete genome	CP019185.1	2539561	2538641	100	99.291	yes	99.273	sap locus
Salmonella enterica subsp. enterica serovar Pomona str. ATCC 10729, complete sequence	CP019186.1	2063970	2064890	100	93.617	yes	98.515	sap locus
Salmonella enterica subsp. enterica serovar Poona str. ATCC BAA-1673 chromosome, complete genome	CP019189.1	2179371	2180291	100	93.617	yes	98.606	sap locus
Salmonella enterica subsp. enterica serovar Rubislaw str. ATCC 10717, complete genome	CP019192.1	2135384	2136304	100	93.617	yes	98.485	sap locus
Salmonella enterica subsp. enterica serovar Oranienburg str. 0250 strain CFSAN001285 chromosome, complete genome	CP019197.1	2179858	2180778	100	93.617	yes	98.515	sap locus
Salmonella enterica subsp. enterica serovar Johannesburg str. ST203, complete genome	CP019411.1	1690742	1689823	100	93.617	yes	98.667	sap locus
Salmonella enterica subsp. enterica serovar Koessen str. S-1501, complete genome	CP019412.1	1646117	1645197	100	93.617	yes	98.637	sap locus
Salmonella enterica subsp. enterica serovar Manchester str. ST278, complete genome	CP019414.1	1667935	1667015	100	99.291	yes	98.94	sap locus
Salmonella enterica subsp. enterica strain 2012K-0678, genome	CP020718.1	257596	258516	100	93.617	yes	98.515	sap locus
Salmonella enterica subsp. enterica serovar Montevideo str. CDC 2009K-0792 chromosome, complete genome	CP020752.1	2179646	2180566	100	92.908	yes	98.758	sap locus
Salmonella enterica subsp. enterica serovar Montevideo str. CDC 2010K-0257 chromosome, complete genome	CP020912.1	2251141	2252061	100	92.908	yes	98.758	sap locus
Salmonella enterica subsp. enterica serovar India str. SA20085604, complete genome	CP022015.1	2302123	2301203	100	93.617	yes	98.606	sap locus
Salmonella enterica subsp. enterica serovar Quebec str. S-1267, complete genome	CP022019.1	958324	957404	100	93.617	yes	98.485	sap locus
Salmonella enterica subsp. enterica serovar Onderstepoort str. SA20060086, complete genome	CP022034.1	2194884	2195804	100	93.617	yes	98.455	sap locus
Salmonella enterica subsp. enterica serovar Waycross strain SA20041608, complete genome	CP022138.1	2197713	2198633	100	99.291	yes	98.909	sap locus
Salmonella enterica subsp. enterica serovar Indiana strain D90, complete genome	CP022450.1	2287353	2288273	100	99.291	yes	99.03	sap locus
Salmonella enterica subsp. enterica strain RM11065 chromosome, complete genome	CP022663.1	1826793	1825873	100	92.199	yes	98.819	sap locus
Salmonella enterica subsp. enterica strain BAA-1672 chromosome, complete genome	CP023470.1	1237817	1238737	100	99.291	yes	99.303	sap locus
Salmonella enterica subsp. enterica serovar Paratyphi A strain FDAARGOS_368 chromosome, complete genome	CP023508.1	1392044	1392964	100	99.291	yes	99.273	sap locus
Salmonella enterica subsp. enterica serovar Typhi strain Ty21a chromosome, complete genome	CP023975.1	2643545	2642625	100	100	yes	99.939	sap locus
Salmonella enterica subsp. enterica serovar Gaminara strain CFSAN070644 chromosome, complete genome	CP024165.1	2239309	2240229	100	92.908	yes	98.485	sap locus
Salmonella enterica subsp. enterica serovar Brandenburg strain USDA-ARS-USMARC-60983 chromosome, complete genome	CP025280.1	2188533	2189453	100	93.617	yes	98.697	sap locus
Salmonella enterica subsp. enterica serovar Typhimurium strain FORC88 chromosome, complete genome	CP029029.1	2174349	2175269	100	93.617	yes	98.515	sap locus
Salmonella enterica subsp. enterica serovar Montevideo str. 531954 chromosome, complete genome	CP029035.1	2211890	2212810	100	92.908	yes	98.758	sap locus
Salmonella enterica subsp. enterica serovar Montevideo strain CFSAN045764 chromosome, complete genome	CP029039.1	2211888	2212808	100	92.908	yes	98.758	sap locus
Salmonella enterica subsp. enterica serovar Montevideo strain CFSAN051296 chromosome, complete genome	CP029336.1	2211878	2212798	100	92.908	yes	98.758	sap locus
Salmonella enterica subsp. enterica serovar Typhi strain 311189_217186 chromosome, complete genome	CP029646.1	1320951	1321871	100	100	yes	100	sap locus
Salmonella enterica subsp. enterica serovar Typhi strain 343078_273110 chromosome, complete genome	CP029846.1	1321120	1322040	100	100	yes	100	sap locus
Salmonella enterica subsp. enterica serovar Typhi strain 343078_211126 chromosome, complete genome	CP029848.1	1321197	1322117	100	100	yes	100	sap locus
Salmonella enterica subsp. enterica serovar Typhi strain 343078_203125 chromosome, complete genome	CP029850.1	1321120	1322040	100	100	yes	100	sap locus
Salmonella enterica subsp. enterica serovar Typhi strain 343078_201101 chromosome, complete genome	CP029852.1	1321443	1322363	100	100	yes	99.939	sap locus
Salmonella enterica subsp. enterica serovar Typhi strain 343077_281186 chromosome, complete genome	CP029853.1	1259449	1260369	100	100	yes	99.97	sap locus
Salmonella enterica subsp. enterica serovar Typhi strain 343077_292148 chromosome, complete genome	CP029855.1	1321298	1322218	100	100	yes	100	sap locus
Salmonella enterica subsp. enterica serovar Typhi strain 343077_286126 chromosome, complete genome	CP029856.1	1321068	1321988	100	100	yes	100	sap locus
Salmonella enterica subsp. enterica serovar Typhi strain 343077_285138 chromosome, complete genome	CP029858.1	1321240	1322160	100	100	yes	100	sap locus
Salmonella enterica subsp. enterica serovar Typhi strain 343077_260153 chromosome, complete genome	CP029861.1	1321200	1322120	100	100	yes	100	sap locus
Salmonella enterica subsp. enterica serovar Typhi strain 343077_214162 chromosome, complete genome	CP029862.1	1321523	1322443	100	100	yes	100	sap locus
Salmonella enterica subsp. enterica serovar Typhi strain 343077_278127 chromosome, complete genome	CP029863.1	1320900	1321820	100	100	yes	100	sap locus
Salmonella enterica subsp. enterica serovar Typhi strain 343077_228157 chromosome, complete genome	CP029864.1	1321092	1322012	100	100	yes	100	sap locus
Salmonella enterica subsp. enterica serovar Typhi strain 343077_228140 chromosome, complete genome	CP029866.1	1321095	1322015	100	100	yes	100	sap locus
Salmonella enterica subsp. enterica serovar Typhi strain 343077_215174 chromosome, complete genome	CP029868.1	1322770	1323690	100	100	yes	100	sap locus
Salmonella enterica subsp. enterica serovar Typhi strain 343077_212159 chromosome, complete genome	CP029870.1	1259818	1260738	100	100	yes	99.97	sap locus
Salmonella enterica subsp. enterica serovar Typhi strain 343077_214135 chromosome, complete genome	CP029872.1	1321302	1322222	100	100	yes	100	sap locus
Salmonella enterica subsp. enterica serovar Typhi strain 343077_211171 chromosome, complete genome	CP029873.1	1321063	1321983	100	100	yes	100	sap locus
Salmonella enterica subsp. enterica serovar Typhi strain 343076_227128 chromosome, complete genome	CP029875.1	1321266	1322186	100	100	yes	100	sap locus
Salmonella enterica subsp. enterica serovar Typhi strain 311189_224186 chromosome, complete genome	CP029878.1	1321014	1321934	100	100	yes	100	sap locus
Salmonella enterica subsp. enterica serovar Typhi strain 311189_223186 chromosome, complete genome	CP029880.1	1321513	1322433	100	100	yes	100	sap locus
Salmonella enterica subsp. enterica serovar Typhi strain 343076_269157 chromosome, complete genome	CP029881.1	1321120	1322040	100	100	yes	100	sap locus
Salmonella enterica subsp. enterica serovar Typhi strain 343076_248190 chromosome, complete genome	CP029882.1	1321184	1322104	100	100	yes	100	sap locus
Salmonella enterica subsp. enterica serovar Typhi strain 311189_268186 chromosome, complete genome	CP029883.1	1320702	1321622	100	100	yes	100	sap locus
Salmonella enterica subsp. enterica serovar Typhi strain 311189_255186 chromosome, complete genome	CP029885.1	1321376	1322296	100	100	yes	100	sap locus
Salmonella enterica subsp. enterica serovar Typhi strain 311189_220186 chromosome, complete genome	CP029886.1	1321394	1322314	100	100	yes	100	sap locus
Salmonella enterica subsp. enterica serovar Typhi strain 343076_294172 chromosome, complete genome	CP029888.1	1321254	1322174	100	100	yes	100	sap locus
Salmonella enterica subsp. enterica serovar Typhi strain 343076_253155 chromosome, complete genome	CP029890.1	1321397	1322317	100	100	yes	100	sap locus
Salmonella enterica subsp. enterica serovar Typhi strain 343076_252143 chromosome, complete genome	CP029892.1	1321353	1322273	100	100	yes	100	sap locus
Salmonella enterica subsp. enterica serovar Typhi strain 311189_291186 chromosome, complete genome	CP029894.1	1320975	1321895	100	100	yes	100	sap locus
Salmonella enterica subsp. enterica serovar Typhi strain 311189_252186 chromosome, complete genome	CP029896.1	1321166	1322086	100	100	yes	100	sap locus
Salmonella enterica subsp. enterica serovar Typhi strain 343077_213147 chromosome, complete genome	CP029897.1	1375738	1376658	100	100	yes	100	sap locus
Salmonella enterica subsp. enterica serovar Typhi strain 343076_241106 chromosome, complete genome	CP029899.1	1321687	1322607	100	100	yes	100	sap locus
Salmonella enterica subsp. enterica serovar Typhi strain 343076_232188 chromosome, complete genome	CP029900.1	1321297	1322217	100	100	yes	100	sap locus
Salmonella enterica subsp. enterica serovar Typhi strain 311189_268103 chromosome, complete genome	CP029902.1	1364753	1365673	100	100	yes	100	sap locus
Salmonella enterica subsp. enterica serovar Typhi strain 311189_231186 chromosome, complete genome	CP029904.1	1320989	1321909	100	100	yes	100	sap locus
Salmonella enterica subsp. enterica serovar Typhi strain 343077_267164 chromosome, complete genome	CP029906.1	1321975	1322895	100	100	yes	100	sap locus
Salmonella enterica subsp. enterica serovar Typhi strain 343077_255118 chromosome, complete genome	CP029907.1	1321659	1322579	100	100	yes	100	sap locus
Salmonella enterica subsp. enterica serovar Typhi strain 311189_239103 chromosome, complete genome	CP029908.1	1321155	1322075	100	100	yes	100	sap locus
Salmonella enterica subsp. enterica serovar Typhi strain 311189_222186 chromosome, complete genome	CP029909.1	1321260	1322180	100	100	yes	100	sap locus
Salmonella enterica subsp. enterica serovar Typhi strain 311189_219186 chromosome, complete genome	CP029911.1	1321272	1322192	100	100	yes	100	sap locus
Salmonella enterica subsp. enterica serovar Typhi strain 343076_249107 chromosome, complete genome	CP029913.1	1321208	1322128	100	100	yes	100	sap locus
Salmonella enterica subsp. enterica serovar Typhi strain 343076_217103 chromosome, complete genome	CP029914.1	1321751	1322671	100	100	yes	100	sap locus
Salmonella enterica subsp. enterica serovar Typhi strain 343076_202113 chromosome, complete genome	CP029915.1	1321240	1322160	100	100	yes	100	sap locus
Salmonella enterica subsp. enterica serovar Typhi strain 311189_256186 chromosome, complete genome	CP029917.1	1321386	1322306	100	100	yes	100	sap locus
Salmonella enterica subsp. enterica serovar Typhi strain 311189_232103 chromosome, complete genome	CP029918.1	1321203	1322123	100	100	yes	99.97	sap locus
Salmonella enterica subsp. enterica serovar Typhi strain 343077_212138 chromosome, complete genome	CP029919.1	1321652	1322572	100	100	yes	100	sap locus
Salmonella enterica subsp. enterica serovar Typhi strain 311189_282186 chromosome, complete genome	CP029920.1	1321162	1322082	100	100	yes	100	sap locus
Salmonella enterica subsp. enterica serovar Typhi strain 311189_269186 chromosome, complete genome	CP029922.1	1321071	1321991	100	100	yes	100	sap locus
Salmonella enterica subsp. enterica serovar Typhi strain 311189_221186 chromosome, complete genome	CP029923.1	1321064	1321984	100	100	yes	100	sap locus
Salmonella enterica subsp. enterica serovar Typhi strain 311189_218186 chromosome, complete genome	CP029925.1	1322425	1323345	100	100	yes	100	sap locus
Salmonella enterica subsp. enterica serovar Typhi strain 311189_217103 chromosome, complete genome	CP029927.1	1321364	1322284	100	100	yes	99.97	sap locus
Salmonella enterica subsp. enterica serovar Typhi strain 311189_216103 chromosome, complete genome	CP029928.1	1321308	1322228	100	100	yes	100	sap locus
Salmonella enterica subsp. enterica serovar Typhi strain 311189_215186 chromosome, complete genome	CP029930.1	1321102	1322022	100	100	yes	100	sap locus
Salmonella enterica subsp. enterica serovar Typhi strain 311189_208103 chromosome, complete genome	CP029932.1	1321481	1322401	100	100	yes	100	sap locus
Salmonella enterica subsp. enterica serovar Typhi strain 311189_214186 chromosome, complete genome	CP029933.1	1321311	1322231	100	100	yes	100	sap locus
Salmonella enterica subsp. enterica serovar Typhi strain 311189_213186 chromosome, complete genome	CP029936.1	1321193	1322113	100	100	yes	100	sap locus
Salmonella enterica subsp. enterica serovar Typhi strain 311189_207186 chromosome, complete genome	CP029938.1	1259539	1260459	100	100	yes	100	sap locus
Salmonella enterica subsp. enterica serovar Typhi strain 311189_206186 chromosome, complete genome	CP029940.1	1321149	1322069	100	100	yes	100	sap locus
Salmonella enterica subsp. enterica serovar Typhi strain 311189_203186 chromosome, complete genome	CP029942.1	1320925	1321845	100	100	yes	100	sap locus
Salmonella enterica subsp. enterica serovar Typhi strain 311189_212186 chromosome, complete genome	CP029944.1	1321433	1322353	100	100	yes	100	sap locus
Salmonella enterica subsp. enterica serovar Typhi strain 311189_211186 chromosome, complete genome	CP029945.1	1321194	1322114	100	100	yes	100	sap locus
Salmonella enterica subsp. enterica serovar Typhi strain 311189_210186 chromosome, complete genome	CP029946.1	1321201	1322121	100	100	yes	100	sap locus
Salmonella enterica subsp. enterica serovar Typhi strain 311189_208186 chromosome, complete genome	CP029949.1	1321169	1322089	100	100	yes	100	sap locus
Salmonella enterica subsp. enterica serovar Typhi strain 311189_205186 chromosome, complete genome	CP029950.1	1320312	1321232	100	100	yes	99.97	sap locus
Salmonella enterica subsp. enterica serovar Typhi strain 311189_209186 chromosome, complete genome	CP029952.1	1321092	1322012	100	100	yes	100	sap locus
Salmonella enterica subsp. enterica serovar Typhi strain 311189_204186 chromosome, complete genome	CP029954.1	1321111	1322031	100	100	yes	100	sap locus
Salmonella enterica subsp. enterica serovar Typhi strain 311189_202186 chromosome, complete genome	CP029956.1	1320892	1321812	100	100	yes	100	sap locus
Salmonella enterica subsp. enterica serovar Typhi strain 311189_201186 chromosome, complete genome	CP029958.1	1320969	1321889	100	100	yes	100	sap locus
Salmonella enterica subsp. enterica serovar Typhi strain 343078_256191 chromosome, complete genome	CP029959.1	1259431	1260351	100	100	yes	99.97	sap locus
Salmonella enterica subsp. enterica serovar Typhi strain 343078_251131 chromosome, complete genome	CP029960.1	1321556	1322476	100	100	yes	100	sap locus
Salmonella enterica subsp. enterica serovar Typhi strain 343078_228140 chromosome, complete genome	CP029962.1	1321571	1322491	100	100	yes	100	sap locus
Salmonella enterica subsp. enterica serovar Typhi strain 343078_223175 chromosome, complete genome	CP029964.1	1321336	1322256	100	100	yes	100	sap locus
Salmonella enterica subsp. enterica serovar Brandenburg strain SA20113174 chromosome, complete genome	CP029999.1	2156159	2157079	100	93.617	yes	75.132	sap locus
Salmonella enterica subsp. enterica serovar Brandenburg strain SA20064858 chromosome, complete genome	CP030002.1	2168076	2168996	100	93.617	yes	98.697	sap locus
Salmonella enterica subsp. enterica serovar Milwaukee str. SA19950795 chromosome, complete genome	CP030175.1	2477562	2476642	100	98.582	yes	99	sap locus
Salmonella enterica strain SA20083530 chromosome, complete genome	CP030203.1	2718872	2719792	100	92.908	yes	98.667	sap locus
Salmonella enterica strain SA20075157 chromosome, complete genome	CP030217.1	2213194	2214114	100	93.617	yes	98.485	sap locus
Salmonella enterica strain SA20083039 chromosome, complete genome	CP030223.1	2161042	2161962	100	93.617	yes	98.758	sap locus
Salmonella enterica strain SA20041606 chromosome	CP030236.1	4502395	4503315	100	93.617	yes	98.304	sap locus
Salmonella enterica subsp. enterica serovar Gaminara str. SA20063285 chromosome, complete genome	CP030288.1	2281084	2282004	100	92.908	yes	98.515	sap locus
Salmonella enterica subsp. enterica serovar Typhi strain LXYSH chromosome, complete genome	CP030936.1	4730841	4729921	100	100	yes	100	sap locus
Salmonella enterica subsp. enterica serovar Indiana strain 222 chromosome, complete genome	CP031189.1	2358033	2358953	100	99.291	yes	98.97	sap locus
Salmonella enterica subsp. enterica serovar Montevideo strain 11TTUC-046 chromosome, complete genome	CP032816.1	2140939	2141859	100	92.908	yes	98.758	sap locus
Salmonella enterica subsp. enterica serovar Oranienburg strain CFSAN076211 chromosome, complete genome	CP033344.1	2181523	2182443	100	93.617	yes	98.515	sap locus
Salmonella enterica subsp. enterica strain CFSA664 chromosome, complete genome	CP033356.2	2251830	2252750	100	99.291	yes	99.03	sap locus
Salmonella enterica subsp. enterica strain CFSA300 chromosome, complete genome	CP033384.2	2290306	2291226	100	99.291	yes	99.03	sap locus
Salmonella enterica subsp. enterica strain CFSA1007 chromosome, complete genome	CP033387.2	2261940	2262860	100	99.291	yes	99.03	sap locus
Salmonella enterica subsp. enterica serovar Moero strain RSE29 chromosome, complete genome	CP034705.1	2147179	2148099	100	93.617	yes	98.94	sap locus
Salmonella enterica subsp. enterica serovar Moero strain RSE28 chromosome, complete genome	CP034706.1	2144439	2145359	100	93.617	yes	98.94	sap locus
Salmonella enterica subsp. enterica serovar 43:a:1,7 strain RSE20 chromosome, complete genome	CP034711.1	2180368	2181289	100	99.291	yes	98.909	sap locus
Salmonella enterica subsp. enterica serovar 43:a:1,7 strain RSE18 chromosome, complete genome	CP034712.1	2182319	2183240	100	99.291	yes	98.878	sap locus
Salmonella enterica subsp. enterica serovar Stanleyville strain RSE10 chromosome, complete genome	CP034716.1	2431249	2430329	100	94.326	yes	98.909	sap locus
Salmonella enterica subsp. enterica serovar Moero strain RSE08 chromosome, complete genome	CP034718.1	2147180	2148100	100	93.617	yes	98.94	sap locus
Salmonella enterica subsp. enterica serovar Bareilly strain RSE03 chromosome, complete genome	CP034721.1	2428099	2427179	100	99.291	yes	98.909	sap locus
Salmonella enterica subsp. enterica serovar Moero strain RSE02 chromosome, complete genome	CP034722.1	2144604	2145524	100	93.617	yes	98.94	sap locus
Salmonella sp. SSDFZ69 chromosome, complete genome	CP034831.1	2182215	2183135	100	95.035	yes	98.819	sap locus
Salmonella enterica strain FDA00009424 chromosome, complete genome	CP037891.1	2438240	2437320	100	93.617	yes	98.606	sap locus
Salmonella enterica subsp. enterica serovar Montevideo str. 42N chromosome, complete genome	CP037893.1	2281947	2282867	100	92.908	yes	98.758	sap locus
Salmonella enterica subsp. enterica serovar Goldcoast strain R18.0877 chromosome, complete genome	CP037960.1	2164731	2165651	100	95.035	yes	98.849	sap locus
Salmonella enterica subsp. enterica serovar Goldcoast strain Sal-5364 chromosome, complete genome	CP039169.1	946673	947593	100	95.035	yes	98.788	sap locus
Salmonella enterica subsp. enterica serovar Oranienburg strain 12-0523 chromosome, complete genome	CP039277.1	1704795	1703875	100	93.617	yes	98.515	sap locus
Salmonella enterica subsp. enterica serovar Montevideo strain FCC0123 chromosome, complete genome	CP040379.1	2169725	2170645	100	92.908	yes	98.758	sap locus
Salmonella enterica strain CFSAN005645 chromosome, complete genome	CP040380.1	2165404	2166324	100	92.908	yes	98.758	sap locus
Salmonella enterica subsp. enterica serovar Typhi strain WGS1146 chromosome, complete genome	CP040575.1	2217590	2218510	100	100	yes	100	sap locus
Salmonella enterica subsp. enterica serovar Indiana strain SJTUF87912v2 chromosome, complete genome	CP041179.1	2286231	2287151	100	99.291	yes	99.03	sap locus
Salmonella enterica subsp. enterica serovar Indiana strain SJTUF13520v2 chromosome, complete genome	CP041181.1	2285337	2286257	100	99.291	yes	99.03	sap locus
Salmonella enterica subsp. enterica serovar Indiana strain FJC33 chromosome, complete genome	CP041699.1	2385735	2386655	100	99.291	yes	99.03	sap locus
Salmonella enterica subsp. enterica serovar Bredeney strain SA20114778WT chromosome, complete genome	CP043222.1	3573992	3574912	100	92.908	yes	98.667	sap locus
Salmonella enterica subsp. enterica serovar Indiana strain K16SI097 chromosome	CP043564.1	2272633	2273553	100	99.291	yes	98.626	sap locus
Salmonella enterica subsp. enterica serovar Typhi strain 2018K-0756 chromosome, complete genome	CP044007.1	1846716	1847636	100	100	yes	100	sap locus
Salmonella enterica subsp. enterica serovar Schwarzengrund strain 9355 chromosome, complete genome	CP045444.1	2170397	2171317	100	92.908	yes	98.728	sap locus
Salmonella enterica subsp. enterica serovar Schwarzengrund strain 12888 chromosome, complete genome	CP045447.1	2171752	2172672	100	92.908	yes	98.728	sap locus
Salmonella enterica strain FDAARGOS_710 chromosome, complete genome	CP046277.1	1116094	1117014	100	93.617	yes	98.485	sap locus
Salmonella enterica strain FDAARGOS_707 chromosome, complete genome	CP046279.1	421860	420940	100	93.617	yes	98.606	sap locus
Salmonella enterica subsp. enterica serovar Typhi strain R19.2839 chromosome, complete genome	CP046429.1	2217631	2218551	100	100	yes	100	sap locus
Salmonella enterica subsp. enterica serovar Schwarzengrund strain WAPHL_SAL-A00527 chromosome, complete genome	CP048297.1	2219355	2220275	100	92.908	yes	98.728	sap locus
Salmonella enterica subsp. enterica serovar Schwarzengrund strain WAPHL-SAL-A00375 chromosome, complete genome	CP048301.1	2174500	2175420	100	92.908	yes	98.728	sap locus
Salmonella enterica subsp. enterica serovar Johannesburg strain CVM N58011 chromosome, complete genome	CP049308.1	2223952	2224871	100	93.617	yes	98.667	sap locus
Salmonella enterica subsp. enterica serovar Adjame strain 367320 chromosome, complete genome	CP049873.1	1665674	1666594	100	97.872	yes	99.303	sap locus
Salmonella enterica subsp. enterica serovar Adjame strain 374589 chromosome, complete genome	CP049874.1	956894	957814	100	97.872	yes	99.273	sap locus
Salmonella enterica subsp. enterica serovar Adjame strain 388789 chromosome, complete genome	CP049875.1	2623839	2622919	100	97.872	yes	99.303	sap locus
Salmonella enterica subsp. enterica serovar Adjame strain 400321 chromosome, complete genome	CP049877.1	2236415	2235495	100	97.872	yes	99.303	sap locus
Salmonella enterica subsp. enterica serovar Adjame strain 409960 chromosome, complete genome	CP049879.1	2132150	2133070	100	97.872	yes	99.303	sap locus
Salmonella enterica subsp. enterica serovar Adjame strain 381330 chromosome, complete genome	CP049880.1	2364183	2365103	100	97.872	yes	99.303	sap locus
Salmonella enterica subsp. enterica serovar Adjame strain 435414 chromosome, complete genome	CP049881.1	1790622	1791542	100	97.872	yes	99.303	sap locus
Salmonella enterica subsp. enterica serovar Adjame strain 434304 chromosome, complete genome	CP049882.1	1608098	1609018	100	97.872	yes	99.303	sap locus
Salmonella enterica subsp. enterica serovar Adjame strain 387507 chromosome, complete genome	CP049883.1	4074634	4073714	100	97.872	yes	99.303	sap locus
Salmonella enterica subsp. enterica serovar Indiana strain SI174 chromosome, complete genome	CP050756.1	2371604	2372524	100	99.291	yes	99.03	sap locus
Salmonella enterica subsp. enterica serovar Indiana strain SI173 chromosome, complete genome	CP050757.1	2270886	2271806	100	99.291	yes	98.862	sap locus
Salmonella enterica subsp. enterica serovar Indiana strain SI170 chromosome, complete genome	CP050760.1	2363920	2364840	100	99.291	yes	99.03	sap locus
Salmonella enterica subsp. enterica serovar Indiana strain SI115 chromosome, complete genome	CP050762.1	2250827	2251747	100	99.291	yes	99.03	sap locus
Salmonella enterica subsp. enterica serovar Indiana strain SI111 chromosome, complete genome	CP050764.1	2282231	2283151	100	99.291	yes	99.03	sap locus
Salmonella enterica subsp. enterica serovar Indiana strain SI108 chromosome, complete genome	CP050769.1	2370150	2371070	100	99.291	yes	99.201	sap locus
Salmonella enterica subsp. enterica serovar Indiana strain SI102 chromosome, complete genome	CP050771.1	2246461	2247381	100	99.291	yes	99.03	sap locus
Salmonella enterica subsp. enterica serovar Indiana strain SI96 chromosome, complete genome	CP050777.1	2250650	2251570	100	99.291	yes	99.03	sap locus
Salmonella enterica subsp. enterica serovar Indiana strain SI85 chromosome, complete genome	CP050779.1	2251663	2252583	100	99.291	yes	99.03	sap locus
Salmonella enterica subsp. enterica serovar Indiana strain SI67 chromosome, complete genome	CP050783.1	2323725	2324645	100	99.291	yes	99.03	sap locus
Salmonella enterica subsp. enterica serovar Indiana strain SI43 chromosome, complete genome	CP050785.1	2504039	2504959	100	99.291	yes	99	sap locus
Salmonella enterica strain FDAARGOS_686 chromosome	CP050968.1	3597111	3596191	100	93.617	yes	99.303	sap locus
Salmonella enterica strain FDAARGOS_709 chromosome	CP050990.1	3324516	3325436	100	93.617	yes	98.697	sap locus
Salmonella sp. SCFS4 chromosome, complete genome	CP051218.1	2397430	2398350	100	99.291	yes	99.03	sap locus
Salmonella enterica subsp. enterica serovar Schwarzengrund strain CVM 30168 chromosome, complete genome	CP051350.1	2157081	2158001	100	92.908	yes	98.697	sap locus
Salmonella enterica subsp. enterica serovar Bredeney strain CVM 24358 chromosome	CP051441.1	3353164	3354084	100	92.908	yes	98.667	sap locus
Salmonella enterica subsp. enterica strain LHST_2018 chromosome, complete genome	CP052767.1	2263323	2264243	100	100	yes	100	sap locus
Salmonella enterica subsp. enterica serovar Typhi strain CMCST_CEPR_1 chromosome, complete genome	CP053702.1	2535914	2534994	100	100	yes	99.97	sap locus
Salmonella enterica subsp. enterica serovar Adjame strain 389598 chromosome, complete genome	CP054827.1	2158938	2159858	100	97.872	yes	99.303	sap locus
Salmonella enterica strain FDAARGOS_718 chromosome	CP054901.1	3605439	3604519	100	92.199	yes	98.788	sap locus
Salmonella enterica strain SLR1_7697 chromosome, complete genome	CP060508.1	2131669	2132589	100	93.617	yes	98.485	sap locus
Salmonella enterica subsp. enterica serovar Indiana strain S530 chromosome, complete genome	CP061118.1	2458389	2459309	100	99.291	yes	99.03	sap locus
Salmonella enterica subsp. enterica serovar Goldcoast strain R18.1656 chromosome, complete genome	CP062223.1	2164723	2165643	100	95.035	yes	98.849	sap locus
Salmonella enterica subsp. enterica serovar Goldcoast strain R18.1074 chromosome, complete genome	CP062225.1	2164722	2165642	100	95.035	yes	98.849	sap locus
Salmonella sp. SJTUF14178 chromosome, complete genome	CP064661.1	2281400	2282320	100	99.291	yes	99	sap locus
Salmonella sp. SJTUF14170 chromosome, complete genome	CP064663.1	2281337	2282257	100	99.291	yes	99	sap locus
Salmonella sp. SJTUF14154 chromosome, complete genome	CP064666.1	2290584	2291431	100	99.291	yes	98.624	sap locus
Salmonella sp. SJTUF14152 chromosome, complete genome	CP064671.1	2382484	2383404	100	99.291	yes	99.03	sap locus
Salmonella sp. SJTUF14146 chromosome, complete genome	CP064672.1	2335737	2336657	100	99.291	yes	99.03	sap locus
Salmonella sp. SJTUF14076 chromosome, complete genome	CP064674.1	2273272	2274192	100	99.291	yes	99.03	sap locus
Salmonella enterica subsp. enterica serovar Typhimurium strain NCTC 74 chromosome, complete genome	CP064709.1	2130682	2131602	100	93.617	yes	98.758	sap locus
Salmonella enterica strain UWI_PP98 isolate CFSAN103862 chromosome, complete genome	CP066321.1	2300671	2301591	100	92.908	yes	98.728	sap locus
Salmonella enterica strain UWI_PP122 isolate CFSAN103840 chromosome, complete genome	CP066325.1	2171498	2172418	100	93.617	yes	98.515	sap locus
Salmonella enterica strain FDAARGOS_1271 chromosome, complete genome	CP069518.1	3675378	3674458	100	92.908	yes	98.758	sap locus
Salmonella enterica strain CFSAN072779 isolate 8 chromosome, complete genome	CP073107.1	552837	553757	100	93.617	yes	98.728	sap locus
Salmonella enterica subsp. enterica serovar Eastbourne str. CFSAN001084 chromosome, complete genome	CP074201.1	2138278	2139198	100	93.617	yes	98.788	sap locus
Salmonella enterica subsp. enterica serovar Javiana strain CFSAN001070 chromosome, complete genome	CP074205.1	2488747	2487827	100	93.617	yes	98.515	sap locus
Salmonella enterica subsp. enterica serovar Javiana str. CFSAN000905 chromosome, complete genome	CP074206.1	2208131	2209051	100	93.617	yes	98.515	sap locus
Salmonella enterica subsp. enterica serovar Newport str. WA_14882 chromosome, complete genome	CP074207.1	2119651	2120571	100	93.617	yes	98.455	sap locus
Salmonella enterica subsp. enterica serovar Panama str. ATCC 7378 chromosome, complete genome	CP074210.1	2142625	2143545	100	93.617	yes	98.576	sap locus
Salmonella enterica subsp. enterica serovar Wien str. CFSAN000656 strain SGSC 2528 isolate SARB71 chromosome, complete genome	CP074212.1	2491448	2490528	100	97.872	yes	98.182	sap locus
Salmonella enterica subsp. enterica serovar Choleraesuis str. CFSAN000514 strain SGSC 2462 isolate SARB5 chromosome, complete genome	CP074231.1	2106424	2107344	100	92.908	yes	98.758	sap locus
Salmonella enterica subsp. enterica serovar Montevideo strain CFSAN028508 chromosome, complete genome	CP074244.1	2232656	2233576	100	92.908	yes	98.758	sap locus
Salmonella enterica subsp. enterica serovar Brandenburg strain CFSAN027396 chromosome, complete genome	CP074245.1	2202234	2203154	100	93.617	yes	98.697	sap locus
Salmonella enterica subsp. enterica serovar Rubislaw strain CFSAN027379 chromosome, complete genome	CP074251.1	2078754	2079674	100	93.617	yes	98.485	sap locus
Salmonella enterica subsp. enterica serovar Brandenburg strain CFSAN024765 chromosome, complete genome	CP074258.1	2156370	2157290	100	93.617	yes	98.697	sap locus
Salmonella enterica subsp. enterica serovar Sandiego strain CFSAN024590 chromosome, complete genome	CP074265.1	2071191	2072111	100	93.617	yes	98.788	sap locus
Salmonella enterica subsp. enterica serovar Rubislaw strain CFSAN024587 chromosome, complete genome	CP074267.1	2144018	2144938	100	93.617	yes	98.485	sap locus
Salmonella enterica subsp. enterica serovar Minnesota strain CFSAN024581 chromosome, complete genome	CP074268.1	2155460	2156380	100	93.617	yes	98.455	sap locus
Salmonella enterica subsp. enterica serovar Rubislaw strain CFSAN024580 chromosome, complete genome	CP074269.1	2097594	2098514	100	93.617	yes	98.485	sap locus
Salmonella enterica subsp. enterica serovar Itami strain CFSAN024577 chromosome, complete genome	CP074272.1	2151819	2152739	100	93.617	yes	98.455	sap locus
Salmonella enterica subsp. enterica serovar Buzu strain CFSAN008300 chromosome, complete genome	CP074275.1	2089728	2090648	100	94.326	yes	98.727	sap locus
Salmonella enterica subsp. enterica serovar Javiana strain CFSAN006269 chromosome, complete genome	CP074276.1	2203539	2204459	100	93.617	yes	98.515	sap locus
Salmonella enterica subsp. enterica serovar Javiana strain CFSAN006238 chromosome, complete genome	CP074281.1	2203259	2204179	100	93.617	yes	98.515	sap locus
Salmonella enterica subsp. enterica serovar Rubislaw strain CFSAN006171 chromosome, complete genome	CP074294.1	2526168	2525248	100	93.617	yes	98.515	sap locus
Salmonella enterica subsp. enterica strain CFSAN004111 chromosome, complete genome	CP074308.1	2108632	2109552	100	93.617	yes	98.819	sap locus
Salmonella enterica subsp. enterica serovar Johannesburg strain CFSAN024562 chromosome, complete genome	CP074325.1	2172541	2173460	100	93.617	yes	98.697	sap locus
Salmonella enterica subsp. enterica serovar Montevideo strain CFSAN012296 chromosome, complete genome	CP074338.1	2122725	2123645	100	92.908	yes	98.758	sap locus
Salmonella enterica subsp. enterica serovar Schwarzengrund strain CFSAN008848 chromosome, complete genome	CP074340.1	2301058	2301978	100	92.908	yes	98.728	sap locus
Salmonella enterica subsp. enterica serovar Montevideo strain CFSAN001068 chromosome, complete genome	CP074589.1	2172940	2173860	100	92.908	yes	98.758	sap locus
Salmonella enterica subsp. enterica serovar Typhi strain CFSAN001004 chromosome, complete genome	CP074603.1	2190368	2191288	100	100	yes	100	sap locus
Salmonella enterica subsp. enterica serovar Indiana strain SGSC 2482 chromosome, complete genome	CP074612.1	2192028	2192948	100	99.291	yes	99.03	sap locus
Salmonella enterica subsp. enterica serovar Brandenburg strain CFSAN001008 chromosome, complete genome	CP074614.1	2154571	2155491	100	93.617	yes	98.697	sap locus
Salmonella enterica strain CFSAN029939 chromosome, complete genome	CP074623.1	2381001	2381921	100	93.617	yes	98.515	sap locus
Salmonella enterica strain CFSAN029872 chromosome, complete genome	CP074633.1	2296323	2297243	100	93.617	yes	98.515	sap locus
Salmonella enterica strain CFSAN029865 chromosome, complete genome	CP074640.1	2173098	2174018	100	93.617	yes	98.515	sap locus
Salmonella enterica strain CFSAN029843 chromosome, complete genome	CP074644.1	2391051	2391971	100	92.908	yes	98.455	sap locus
Salmonella enterica subsp. salamae serovar 6,7:m,t:- strain CFSAN028548 chromosome, complete genome	CP074649.1	2104233	2105153	100	93.617	yes	98.515	sap locus
Salmonella enterica strain FDA00008277 chromosome, complete genome	CP074650.1	2124891	2125811	100	94.326	yes	98.152	sap locus
Salmonella enterica strain CFSAN029882 chromosome, complete genome	CP074652.1	2332026	2332946	100	92.908	yes	98.485	sap locus
Salmonella enterica strain CFSAN029856 chromosome, complete genome	CP074653.1	2117104	2118024	100	93.617	yes	98.485	sap locus
Salmonella enterica subsp. enterica strain CFSAN001999 chromosome, complete genome	CP074675.1	2212127	2213047	100	93.617	yes	98.515	sap locus
Salmonella enterica subsp. enterica serovar Tennessee strain CFSAN024441 chromosome, complete genome	CP075010.1	2239326	2240246	100	92.908	yes	98.485	sap locus
Salmonella enterica strain CFSAN024230 chromosome, complete genome	CP075011.1	2181020	2181939	100	93.617	yes	98.728	sap locus
Salmonella enterica strain CFSAN024184 chromosome, complete genome	CP075015.1	2147627	2148547	100	93.617	yes	97.909	sap locus
Salmonella enterica strain CFSAN024152 chromosome, complete genome	CP075016.1	2212394	2213314	100	92.908	yes	98.515	sap locus
Salmonella enterica subsp. enterica serovar Give strain CFSAN012622 chromosome, complete genome	CP075037.1	2192602	2193522	100	93.617	yes	98.485	sap locus
Salmonella enterica subsp. enterica serovar Sandiego strain CFSAN012509 chromosome, complete genome	CP075039.1	2315901	2316821	100	93.617	yes	98.788	sap locus
Salmonella enterica subsp. enterica serovar Sandiego strain CFSAN012498 chromosome, complete genome	CP075040.1	2147559	2148479	100	93.617	yes	98.819	sap locus
Salmonella enterica subsp. enterica serovar Oranienburg strain CFSAN012497 chromosome, complete genome	CP075041.1	2131308	2132228	100	93.617	yes	98.515	sap locus
Salmonella enterica strain CFSAN073554 chromosome, complete genome	CP075102.1	2206583	2207503	100	93.617	yes	98.515	sap locus
Salmonella enterica strain CFSAN073549 chromosome, complete genome	CP075104.1	2165477	2166397	100	93.617	yes	98.515	sap locus
Salmonella enterica strain CFSAN073546 chromosome, complete genome	CP075105.1	2166648	2167568	100	93.617	yes	98.515	sap locus
Salmonella enterica strain CFSAN060804 chromosome, complete genome	CP075110.1	2179124	2180044	100	93.617	yes	98.728	sap locus
Salmonella enterica subsp. enterica serovar Eastbourne strain CFSAN059883 chromosome, complete genome	CP075115.1	2107975	2108895	100	93.617	yes	98.819	sap locus
Salmonella enterica strain CFSAN044945 chromosome, complete genome	CP075125.1	2338506	2339426	100	93.617	yes	98.515	sap locus
Salmonella enterica subsp. enterica serovar Rubislaw strain CFSAN044921 chromosome, complete genome	CP075129.1	2827709	2826789	100	93.617	yes	98.515	sap locus
Salmonella enterica strain CFSAN030601 chromosome, complete genome	CP075143.1	2240208	2241128	100	93.617	yes	98.515	sap locus
Salmonella enterica strain CFSAN038580 chromosome, complete genome	CP076097.1	2166671	2167591	100	93.617	yes	98.515	sap locus
Salmonella enterica strain CFSAN055400 chromosome, complete genome	CP076098.1	2219000	2218080	100	93.617	yes	98.515	sap locus
Salmonella enterica strain CFSAN048049 chromosome, complete genome	CP076327.1	2166666	2167586	100	93.617	yes	98.515	sap locus
Salmonella enterica strain CFSAN038591 chromosome, complete genome	CP076329.1	2166671	2167591	100	93.617	yes	98.515	sap locus
Salmonella enterica subsp. enterica serovar Paratyphi A strain 45157 chromosome, complete genome	CP076727.1	1270240	1271160	100	99.291	yes	99.273	sap locus
Salmonella enterica subsp. enterica strain CFSAN058598 chromosome, complete genome	CP077696.1	2215718	2216638	100	93.617	yes	98.728	sap locus
Salmonella enterica subsp. enterica strain CFSAN058591 chromosome, complete genome	CP077699.1	2340834	2341754	100	93.617	yes	98.515	sap locus
Salmonella enterica subsp. enterica strain CFSAN058588 chromosome, complete genome	CP077702.1	2188225	2189145	100	93.617	yes	98.515	sap locus
Salmonella enterica subsp. enterica strain CFSAN058545 chromosome, complete genome	CP077706.1	2248291	2249211	100	93.617	yes	98.515	sap locus
Salmonella enterica subsp. enterica serovar Minnesota strain SA18578 chromosome, complete genome	CP080513.1	2686325	2687245	100	93.617	yes	98.455	sap locus
Salmonella enterica subsp. enterica serovar Typhi strain ISP2825 chromosome, complete genome	CP080960.1	1635342	1634422	100	100	yes	100	sap locus
Salmonella enterica subsp. enterica serovar Schwarzengrund strain S16 chromosome, complete genome	CP081858.1	2424286	2423366	100	92.908	yes	98.728	sap locus
Salmonella enterica subsp. enterica serovar Bredeney strain FSIS1702037 chromosome, complete genome	CP082381.1	2425243	2424323	100	92.199	yes	98.788	sap locus
Salmonella enterica subsp. enterica serovar Reading strain FSIS1701482 chromosome, complete genome	CP082386.1	2095899	2096819	100	93.617	yes	98.788	sap locus
Salmonella enterica subsp. enterica serovar Montevideo strain FSIS1608368 chromosome, complete genome	CP082436.1	2167183	2168103	100	92.908	yes	98.728	sap locus
Salmonella enterica subsp. enterica serovar Johannesburg strain FSIS1608038 chromosome, complete genome	CP082447.1	2456035	2455116	100	93.617	yes	98.667	sap locus
Salmonella enterica subsp. enterica serovar Montevideo strain FSIS1607968 chromosome, complete genome	CP082449.1	2138376	2139296	100	92.908	yes	98.758	sap locus
Salmonella enterica subsp. enterica serovar Montevideo strain FSIS1607862 chromosome, complete genome	CP082451.1	2105367	2106287	100	92.908	yes	98.758	sap locus
Salmonella enterica subsp. enterica serovar Brandenburg strain FSIS1607501 chromosome, complete genome	CP082464.1	2202209	2203129	100	93.617	yes	98.697	sap locus
Salmonella enterica subsp. enterica serovar Montevideo strain FSIS1607386 chromosome, complete genome	CP082500.1	1137537	1136617	100	92.908	yes	98.758	sap locus
Salmonella enterica subsp. enterica serovar Schwarzengrund strain CVM N18S1602 chromosome, complete genome	CP082554.1	2252263	2253183	100	92.908	yes	98.728	sap locus
Salmonella enterica subsp. enterica serovar Reading strain CVM N18S1429 isolate 18MN08GT11-3 chromosome, complete genome	CP082566.1	2095571	2096491	100	93.617	yes	98.788	sap locus
Salmonella enterica subsp. enterica serovar Reading strain CVM N18S0035 chromosome, complete genome	CP082611.1	2516801	2515881	100	93.617	yes	98.788	sap locus
Salmonella enterica subsp. enterica serovar Schwarzengrund strain CVM N17S1304 isolate 17GA11GT12-S2 chromosome, complete genome	CP082636.1	2496844	2495924	100	92.908	yes	98.728	sap locus
Salmonella enterica subsp. enterica serovar Bredeney strain CVM N18S0406 chromosome, complete genome	CP082691.1	2197770	2198690	100	92.908	yes	98.667	sap locus
Salmonella enterica subsp. enterica serovar Reading strain CVM N17S546 chromosome, complete genome	CP082701.1	2095906	2096826	100	93.617	yes	98.788	sap locus
Salmonella enterica subsp. enterica serovar Reading strain CVM N17S288 isolate 17NY04GT13-S3 chromosome, complete genome	CP082721.1	2095902	2096822	100	93.617	yes	98.788	sap locus
Salmonella enterica subsp. enterica serovar Reading strain CVM N16S084 chromosome, complete genome	CP082733.1	2125459	2126379	100	93.617	yes	98.788	sap locus
Salmonella enterica subsp. enterica serovar Typhi strain 681355 chromosome, complete genome	CP083411.1	2593109	2592189	100	100	yes	100	sap locus
Salmonella sp. A7 chromosome, complete genome	CP084001.1	2187340	2188260	100	93.617	yes	98.485	sap locus
Salmonella sp. JXY0409-18 chromosome, complete genome	CP084216.1	2126975	2127895	100	92.908	yes	98.728	sap locus
Salmonella enterica subsp. enterica serovar Paratyphi A str. AKU_12601 complete genome, strain AKU_12601	FM200053.1	1252442	1253362	100	99.291	yes	99.273	sap locus
Salmonella enterica subsp. enterica serovar Goldcoast strain NCTC13175 genome assembly, chromosome: 1	LR134158.1	2182736	2183656	100	95.035	yes	98.849	sap locus
Salmonella enterica subsp. enterica serovar Typhi str. Ty2 strain 4316STDY6559669 genome assembly, chromosome: 1	LR590081.1	2099749	2100669	100	100	yes	100	sap locus
Salmonella enterica subsp. enterica serovar Typhi str. Ty2 strain 4316STDY6559672 genome assembly, chromosome: 1	LR590082.1	2099749	2100669	100	100	No		sap locus
Salmonella enterica subsp. enterica strain NCTC6480 genome assembly, chromosome: 1	LS483454.1	2330322	2331242	100	93.617	yes	98.455	sap locus
Salmonella enterica subsp. enterica strain NCTC9872 genome assembly, chromosome: 1	LS483455.1	2151987	2152907	100	93.617	yes	98.455	sap locus
Salmonella enterica subsp. enterica strain NCTC9787 genome assembly, chromosome: 1	LS483457.1	2121844	2122764	100	93.617	yes	98.394	sap locus
Salmonella enterica subsp. enterica serovar Give strain NCTC5778 genome assembly, chromosome: 1	LS483463.1	2173684	2174604	100	93.617	yes	98.485	sap locus
Salmonella enterica subsp. enterica serovar Bredeney strain NCTC6026 genome assembly, chromosome: 1	LS483481.1	2126087	2127007	100	92.908	yes	98.697	sap locus
Salmonella enterica subsp. enterica serovar Poona strain NCTC4840 genome assembly, chromosome: 1	LS483489.1	2167325	2168245	100	93.617	yes	98.606	sap locus
Salmonella enterica subsp. enterica serovar Typhi genome assembly, chromosome: 1	LT882486.1	2410440	2409520	100	100	yes	100	sap locus
Salmonella enterica subsp. enterica serovar Typhi strain ERL12148 genome assembly, chromosome: 1	LT883153.1	2216858	2217778	100	100	yes	100	sap locus
Salmonella enterica subsp. enterica serovar Typhi strain ERL072973 genome assembly, chromosome: 1	LT904777.2	2233280	2234200	100	100	yes	100	sap locus
Salmonella enterica subsp. enterica serovar Typhi strain TY585 genome assembly, chromosome: 1	LT904852.1	2475329	2474409	100	100	yes	100	sap locus
Salmonella enterica subsp. enterica serovar Typhi strain M223 genome assembly, chromosome: 1	LT904854.1	2191212	2192132	100	100	yes	100	sap locus
Salmonella enterica subsp. enterica serovar Typhi strain ERL034151 genome assembly, chromosome: 1	LT904867.1	2641545	2640625	100	100	yes	100	sap locus
Salmonella enterica subsp. enterica serovar Typhi strain H12ESR04734-001A genome assembly, chromosome: 1	LT904868.1	2191533	2192453	100	100	yes	100	sap locus
Salmonella enterica subsp. enterica serovar Typhi strain ERL052042 genome assembly, chromosome: 1	LT904869.1	2452993	2453913	100	100	yes	100	sap locus
Salmonella enterica subsp. enterica serovar Typhi strain SGB90 genome assembly, chromosome: 1	LT904870.2	2338796	2339716	100	100	yes	100	sap locus
Salmonella enterica subsp. enterica serovar Typhi strain 1553 genome assembly, chromosome: 1	LT904871.1	2328355	2327435	100	100	yes	100	sap locus
Salmonella enterica subsp. enterica serovar Typhi strain ERL11909 genome assembly, chromosome: 1	LT904872.1	2546126	2547046	100	100	yes	100	sap locus
Salmonella enterica subsp. enterica serovar Typhi strain ERL024919 genome assembly, chromosome: 1	LT904875.1	2526995	2526075	100	100	yes	100	sap locus
Salmonella enterica subsp. enterica serovar Typhi strain ERL114000 genome assembly, chromosome: 1	LT904876.1	2262467	2263387	100	100	yes	100	sap locus
Salmonella enterica subsp. enterica serovar Typhi strain SGB92 genome assembly, chromosome: 1	LT904877.1	2367995	2368915	100	100	yes	100	sap locus
Salmonella enterica subsp. enterica serovar Typhi strain ty3-193 genome assembly, chromosome: 1	LT904878.1	2443151	2444071	100	100	yes	100	sap locus
Salmonella enterica subsp. enterica serovar Typhi strain UI2120 genome assembly, chromosome: 1	LT904881.1	2327887	2326967	100	100	yes	100	sap locus
Salmonella enterica subsp. enterica serovar Typhi strain SGB89 genome assembly, chromosome: 1	LT904882.1	2191407	2192327	100	100	yes	100	sap locus
Salmonella enterica subsp. enterica serovar Typhi strain ERL103914 genome assembly, chromosome: 1	LT904883.1	2771695	2770775	100	100	yes	100	sap locus
Salmonella enterica subsp. enterica serovar Typhi strain ERL041834 genome assembly, chromosome: 1	LT904884.1	2545804	2544884	100	100	yes	100	sap locus
Salmonella enterica subsp. enterica serovar Typhi strain 1036491 genome assembly, chromosome: 1	LT904885.1	2283670	2282750	100	100	yes	100	sap locus
Salmonella enterica subsp. enterica serovar Typhi strain SGB82 genome assembly, chromosome: 1	LT904886.1	2907796	2906876	100	100	yes	100	sap locus
Salmonella enterica subsp. enterica serovar Typhi strain 76-1292 genome assembly, chromosome: 1	LT904887.1	2508534	2507614	100	100	yes	99.97	sap locus
Salmonella enterica subsp. enterica serovar Typhi strain 129-0238-M genome assembly, chromosome: 1	LT904888.1	247110	246190	100	100	yes	100	sap locus
Salmonella enterica subsp. enterica serovar Typhi strain H12ESR00394-001A genome assembly, chromosome: 1	LT904890.1	2526839	2525919	100	100	yes	100	sap locus
Salmonella enterica subsp. enterica serovar Typhi strain 80-2002 genome assembly, chromosome: 1	LT904891.1	247872	246952	100	100	yes	100	sap locus
Salmonella enterica subsp. enterica serovar Typhi strain 1016889 genome assembly, chromosome: 1	LT904893.1	2190983	2191903	100	100	yes	100	sap locus
Salmonella enterica subsp. enterica serovar Typhi strain ERL12960 genome assembly, chromosome: 1	LT904894.1	2191033	2191953	100	100	yes	100	sap locus
Salmonella enterica subsp. enterica serovar Typhi isolate ISP_03_07467_SGB110-sc-1979083 genome assembly, chromosome: 1	LT905060.2	2196366	2197286	100	100	yes	100	sap locus
Salmonella enterica subsp. enterica serovar Typhi isolate 403Ty-sc-1979084 genome assembly, chromosome: 1	LT905062.1	459155	458235	100	100	yes	100	sap locus
Salmonella enterica subsp. enterica serovar Typhi isolate lupe_GEN0059-sc-1979081 genome assembly, chromosome: 1	LT905063.1	2540235	2539315	100	100	yes	100	sap locus
Salmonella enterica subsp. enterica serovar Typhi isolate 1554-sc-2165329 genome assembly, chromosome: 1	LT905064.1	2190978	2191898	100	100	yes	99.909	sap locus
Salmonella enterica subsp. enterica serovar Typhi strain ERL024120 genome assembly, chromosome: 1	LT905088.1	1988990	1988070	100	100	yes	100	sap locus
Salmonella enterica subsp. enterica serovar Typhi strain ty3-243 genome assembly, chromosome: 2	LT905090.1	248636	247716	100	100	yes	100	sap locus
Salmonella enterica subsp. enterica serovar Typhi strain 2010-007898 genome assembly, chromosome: 1	LT905139.1	2191013	2191933	100	100	yes	100	sap locus
Salmonella enterica subsp. enterica serovar Typhi strain ERL082356 genome assembly, chromosome: 1	LT905140.1	2907934	2907014	100	100	yes	100	sap locus
Salmonella enterica subsp. enterica serovar Typhi strain OVG_041 genome assembly, chromosome: 1	LT905141.1	2364836	2363916	100	100	yes	100	sap locus
Salmonella enterica subsp. enterica serovar Typhi strain H12ESR00755-001A genome assembly, chromosome: 1	LT905142.1	4659989	4660909	100	100	yes	100	sap locus
Salmonella enterica subsp. enterica serovar Typhi isolate E98_3139-sc-1927833 genome assembly, chromosome: 1	LT905143.1	2813916	2812996	100	100	yes	99.97	sap locus
Salmonella enterica subsp. enterica serovar Typhi isolate 1554-sc-2165329 genome assembly, chromosome: 1	LT906493.1	2191020	2191940	100	100	yes	99.939	sap locus
Salmonella enterica subsp. enterica serovar Typhi strain ERL024120 genome assembly, chromosome: 1	LT906494.1	978127	977207	100	100	yes	99.97	sap locus
Salmonella enterica subsp. enterica serovar Typhi strain 1036491 genome assembly, chromosome: 1	LT906495.1	2190995	2191915	100	100	yes	100	sap locus
Salmonella enterica subsp. enterica serovar Typhi strain OVG_041 genome assembly, chromosome: 2	LT906560.1	47717	48637	100	100	yes	100	sap locus
		pltCphage1
Description	Accession number	Genome start position	Genome end position	PltC % query cover	PltC % Identity	Typhoid toxin locus	Typhoid toxin- Typhi homology	pltC location
Salmonella enterica strain 85-0120 chromosome, complete genome	CP054715.1	4210600	4209670	100	100	yes	77.115	phage, incomplete
		pltCphage2
Description	Accession number	Genome start position	Genome end position	PltC % query cover	PltC % Identity	Typhoid toxin locus	Typhoid toxin- Typhi homology	pltC location
Salmonella enterica subsp. enterica serovar Inverness str. ATCC 10720, complete genome	CP019181.1	496250	497158	100	100	yes	76.212	phage
Salmonella enterica subsp. enterica serovar Inverness str. ATCC 10720, complete genome	CP019181.1	3128520	3127612	100	99.291	yes	76.212	phage
Salmonella enterica strain CFSAN079104 chromosome, complete genome	CP042441.1	3010237	3009330	100	93.617	yes	99.206	phage
Salmonella enterica strain 2010K-2057 chromosome, complete genome	CP053404.1	4966504	4967412	100	99.3	yes	76.212	phage
Salmonella enterica strain 2010K-2057 chromosome, complete genome	CP053404.1	2648055	2647147	100	100	yes	76.212	phage
Salmonella enterica subsp. VII str. CFSAN000554 strain SGSC 3121 isolate SARC16 chromosome, complete genome	CP074220.1	436550	437458	100	99.291	yes	76.171	phage
Salmonella enterica subsp. enterica serovar Hartford strain CFSAN008740 chromosome, complete genome	CP074274.1	3062468	3061560	100	99.291	yes	76.212	phage
Salmonella enterica strain CFSAN029895 chromosome, complete genome	CP074626.1	3269988	3269080	100	100	yes	76.212	phage
Salmonella enterica strain CFSAN029891 chromosome, complete genome	CP074628.1	3086580	3085672	100	99.291	yes	76.212	phage
Salmonella enterica strain CFSAN029891 chromosome, complete genome	CP074628.1	496443	497351	100	99.291	yes	76.212	phage
Salmonella enterica strain CFSAN029879 chromosome, complete genome	CP074630.1	3128207	3127299	100	99.291	yes	76.212	phage
Salmonella enterica strain CFSAN029879 chromosome, complete genome	CP074630.1	496097	497005	100	99.291	yes	76.212	phage
Salmonella enterica strain CFSAN008785 chromosome, complete genome	CP074658.1	3191006	3190098	100	100	yes	76.212	phage
Salmonella enterica strain CFSAN008785 chromosome, complete genome	CP074658.1	496443	497351	100	99.291	yes	76.212	phage
Salmonella enterica strain CFSAN008783 chromosome, complete genome	CP074659.1	3125678	3124770	100	100	yes	76.212	phage
Salmonella enterica strain CFSAN008813 chromosome, complete genome	CP075044.1	3128444	3127536	100	99.291	yes	76.212	phage
Salmonella enterica strain CFSAN008813 chromosome, complete genome	CP075044.1	506900	507808	100	99.291	yes	76.212	phage
Salmonella enterica strain CFSAN008812 chromosome, complete genome	CP075045.1	3129662	3128754	100	100	yes	76.171	phage
Salmonella enterica strain CFSAN008812 chromosome, complete genome	CP075045.1	496444	497352	100	99.291	yes	76.171	phage
Salmonella enterica strain CFSAN008810 chromosome, complete genome	CP075046.1	3129662	3128754	100	99.291	yes	76.212	phage
Salmonella enterica strain CFSAN008789 chromosome, complete genome	CP075050.1	3159039	3158131	100	99.291	yes	76.212	phage
Salmonella enterica strain CFSAN008789 chromosome, complete genome	CP075050.1	506881	507789	100	99.291	yes	76.212	phage
Salmonella enterica subsp. enterica serovar Inverness strain CFSAN044911 chromosome, complete genome	CP075132.1	496443	497351	100	99.291	yes	76.212	phage
Salmonella enterica strain CFSAN044875 chromosome, complete genome	CP075138.1	3039097	3038189	100	100	yes	76.212	phage
Salmonella enterica strain CFSAN044875 chromosome, complete genome	CP075138.1	496470	497378	100	99.291	yes	76.212	phage
Salmonella enterica subsp. houtenae strain NCTC7318 genome assembly, chromosome: 1	LR134159.1	1823274	1824181	100	95.035	yes	76.096	phage
		pltCphage3
Description	Accession number	Genome start position	Genome end position	PltC % query cover	PltC % Identity	Typhoid toxin locus	Typhoid toxin- Typhi homology	pltC location
Salmonella enterica subsp. salamae serovar 42:r:- strain RSE42 chromosome, complete genome	CP034697.1	3113801	3112894	100	100	yes	87.875	phage
Salmonella enterica subsp. salamae serovar 42:r:- strain RSE36 chromosome, complete genome	CP034702.1	3110362	3109455	100	100	yes	87.875	phage
Salmonella enterica subsp. salamae serovar 42:r:- strain RSE09 chromosome, complete genome	CP034717.1	3113057	3112150	100	100	yes	87.875	phage
Salmonella enterica subsp. enterica serovar Weltevreden str. 1655 chromosome, complete genome	CP014996.1	3194342	3193435	99.2908	95.714	yes	93.384	phage
Salmonella enterica subsp. enterica serovar Weltevreden strain 3 isolate CFSAN047349 chromosome, complete genome	CP040701.1	3140424	3139517	99.2908	95.714	yes	93.384	phage
Salmonella enterica subsp. enterica serovar Weltevreden genome assembly 99_3134, chromosome : 1	LN890524.1	1028719	1029626	99.2908	95.714	yes	93.384	phage
