# Supplementary material for: The evolutionary diversification of the Salmonella artAB toxin locus
Source: Front Microbiol. 2022 Nov 25;13:1016438. doi: 10.3389/fmicb.2022.1016438 (PMC9732031; doi:10.3389/fmicb.2022.1016438)
Supplement: Supplementary file 5 [file Table_4.XLSX]

## Sheet: Sheet1
Description- NCBI description of the strain carrying the identified artAB-carrying prophage.
Accession number- NCBI accession number
Genome start position- The location in the genome sequence file where the phage starts, as predicted by PHASTER.
Genome end position- The location in the genome sequence file where the phage ends, as predicted by PHASTER.
Phage complete/intact- PHASTER prediction as to whether the prophage is intact and complete
Query cover- The % query coverage of this phage compared to the representative phage for this group, which is the first phage listed in each group.
Percent identity - The % identity of this phage compared to the representative phage for this group
PltC group - The sequence type (group) of the PltC encoded -- see S3 Dataset
Description	Accession number	Genome start position	Genome end position	Phage complete/intact	Query cover	Percent identity	PltC group
		GROUP A
Salmonella enterica subsp. enterica serovar Inverness str. ATCC 10720, complete genome	CP019181.1	3097251	3150107	YES	1	1	PltC-phage1
Salmonella enterica strain 2010K-2057 chromosome, complete genome	CP053404.1	4951563	4998408	YES	>85%	>99%
Salmonella enterica subsp. enterica serovar Hartford strain CFSAN008740 chromosome, complete genome	CP074274.1	3029621	3077410	YES	>85%	>99%
Salmonella enterica strain CFSAN029895 chromosome, complete genome	CP074626.1	3237141	3284930	YES	>85%	>99%
Salmonella enterica strain CFSAN029891 chromosome, complete genome	CP074628.1	3055311	3108167	YES	1	>99%
Salmonella enterica strain CFSAN029879 chromosome, complete genome	CP074630.1	3095361	3143149	YES	>85%	>99%
Salmonella enterica strain CFSAN008785 chromosome, complete genome	CP074658.1	3158159	3205948	YES	>85%	>99%
Salmonella enterica strain CFSAN008783 chromosome, complete genome	CP074659.1	3094411	3147265	YES	1	>99%
Salmonella enterica strain CFSAN008813 chromosome, complete genome	CP075044.1	3095599	3143385	YES	>85%	>99%
Salmonella enterica strain CFSAN008812 chromosome, complete genome	CP075045.1	3096815	3144604	YES	>85%	>99%
Salmonella enterica strain CFSAN008810 chromosome, complete genome	CP075046.1	3131352	3179138	YES	>85%	>99%
Salmonella enterica strain CFSAN008789 chromosome, complete genome	CP075050.1	3127770	3180625	YES	1	>99%
Salmonella enterica subsp. enterica serovar Inverness strain CFSAN044911 chromosome, complete genome	CP075132.1	3222333	3275186	YES	1	>99%
Salmonella enterica strain CFSAN044875 chromosome, complete genome	CP075138.1	3006259	3054039	YES	>85%	>99%
		GROUP B
Salmonella enterica strain CFSAN029879 chromosome, complete genome	CP074630.1	481701	528363	YES	1	1
Salmonella enterica strain CFSAN044875 chromosome, complete genome	CP075138.1	482075	528727	YES	1	>99%
Salmonella enterica strain 2010K-2057 chromosome, complete genome	CP053404.1	2615770	2662441	YES	1	>99%
Salmonella enterica strain CFSAN008813 chromosome, complete genome	CP075044.1	492503	539166	YES	1	>99%
Salmonella enterica strain CFSAN008810 chromosome, complete genome	CP075046.1	482066	528709	YES	1	>99%
Salmonella enterica strain CFSAN008812 chromosome, complete genome	CP075045.1	482067	528708	YES	1	>99%
Salmonella enterica strain CFSAN008785 chromosome, complete genome	CP074658.1	482066	528704	YES	1	>99%
Salmonella enterica strain CFSAN008783 chromosome, complete genome	CP074659.1	482066	541783	YES	>97%	>99%
Salmonella enterica subsp. enterica serovar Inverness strain CFSAN044911 chromosome, complete genome	CP075132.1	482066	541783	YES	>97%	>99%
Salmonella enterica strain CFSAN029891 chromosome, complete genome	CP074628.1	482066	541783	YES	>97%	>99%
Salmonella enterica subsp. enterica serovar Inverness str. ATCC 10720, complete genome	CP019181.1	481854	541607	YES	>97%	>99%
Salmonella enterica strain CFSAN008789 chromosome, complete genome	CP075050.1	492504	552222	YES	>97%	>99%
Salmonella enterica subsp. VII str. CFSAN000554 strain SGSC 3121 isolate SARC16 chromosome, complete genome	CP074220.1	422145	461342	YES	>80%	>99%
		GROUP C
Salmonella enterica subsp. salamae serovar 42:r:- strain RSE42 chromosome, complete genome	CP034697.1	3063706	3129948	YES	1	1
Salmonella enterica subsp. salamae serovar 42:r:- strain RSE36 chromosome, complete genome	CP034702.1	3060368	3126509	YES	>99%	>99%
Salmonella enterica subsp. salamae serovar 42:r:- strain RSE09 chromosome, complete genome	CP034717.1	3063062	3129205	YES	>99%	1
		GROUP D
Salmonella enterica subsp. enterica serovar Weltevreden str. 1655 chromosome, complete genome	CP014996.1	3146030	3209378	YES	1	1
Salmonella enterica subsp. enterica serovar Weltevreden genome assembly 99_3134, chromosome : 1	LN890524.1	1008528	1058148	YES	>80%	>99%
Salmonella enterica subsp. enterica serovar Weltevreden strain 3 isolate CFSAN047349 chromosome, complete genome	CP040701.1	3091772	3155460	YES	1	>99%
		GROUP E
Salmonella enterica strain CFSAN079104 chromosome, complete genome	CP042441.1	2973236	3025041	YES	1	1
		GROUP F
Salmonella enterica strain 85-0120 chromosome, complete genome	CP054715.1	4204394	4211631	NO	1	1
		GROUP G
Salmonella enterica subsp. houtenae strain NCTC7318 genome assembly, chromosome: 1	LR134159.1	1804386	1855965	YES	1	1
